# Supplementary material for: Allelic Variation at the 8q23.3 Colorectal Cancer Risk Locus Functions as a Cis-Acting Regulator of EIF3H
Source: PLoS Genet. 2010 Sep 16;6(9):e1001126. doi: 10.1371/journal.pgen.1001126 (PMC2940760; doi:10.1371/journal.pgen.1001126)
Supplement: Dataset S1 — Association Results of SNPs genotyped by Illumina Golden Gate and by Imputation with MACH 1.0. (0.04 MB XLS) [file pgen.1001126.s001.xls]

## Sheet: Sheet1
Association Results of SNPs genotyped by Illumina Golden Gate and by Imputation with MACH 1.0
SNP	MAF	PHWE	c2	Pallele
	Control
	(%)
rs16888589	0.07	0.01	22.8	1.8e-06
rs16892766	0.08	0.86	22.46	2.14e-06
rs11986063	0.08	0.59	21.72	3.16e-06
rs16888611	0.08	0.44	20.3	6.64e-06
rs921066	0.04	0.79	14.26	0.000159
rs2437844	0.1	0.49	13.84	0.000199
rs7004565	0.04	1	13.76	0.000208
rs2450114	0.1	0.48	13.4	0.000252
rs10087312	0.04	0.6	13.29	0.000267
rs4492407	0.04	0.79	13.24	0.000275
rs10505289	0.04	0.59	13.07	0.0003
rs16888720	0.04	0.79	13.01	0.00031
rs1133950	0.04	0.79	12.88	0.000332
rs6983626	0.09	0.47	10.84	0.000992
rs7014328	0.09	0.48	10.75	0.00104
rs979866	0.09	0.37	10.75	0.00104
rs7388498	0.09	0.37	10.75	0.00104
rs7828067	0.09	0.28	10.6	0.00113
rs7014358	0.09	0.48	10.6	0.00113
rs1867840	0.09	0.59	10.54	0.00117
rs7832540	0.09	0.47	10.3	0.00133
rs7823271	0.09	0.51	10.21	0.0014
rs16888695	0.09	0.48	10.01	0.00156
rs16888699	0.09	0.48	9.97	0.00159
rs4289842	0.09	0.63	9.96	0.0016
rs1550856	0.11	1	8.19	0.00421
rs10088372	0.14	0.8	7.3	0.00689
rs2033690	0.14	0.81	7.29	0.00693
rs10505288	0.14	1	7.23	0.00717
rs7825662	0.14	1	7.14	0.00755
rs16888693	0.14	1	7.14	0.00755
rs6980997	0.14	0.72	6.93	0.00847
rs6469654	0.21	0.35	5.92	0.0149
rs1317644	0.15	0.84	5.9	0.0151
rs16888856	0.18	0.42	4.79	0.0286
rs1370095	0.18	0.69	4.28	0.0387
rs7006087	0.29	0.84	4.19	0.0406
rs13250873	0.29	0.82	4.19	0.0406
rs2317214	0.15	0.29	4.04	0.0444
rs7842524	0.4	0.47	3.98	0.0461
rs7834164	0.19	0.49	3.91	0.048
rs10111334	0.19	0.48	3.9	0.0484
rs17663474	0.07	0.77	3.75	0.0529
rs7006843	0.24	0.76	3.58	0.0584
rs12547129	0.32	0.31	3.37	0.0664
rs10955788	0.25	0.85	3.31	0.069
rs7839361	0.19	0.61	3.29	0.0698
rs9650067	0.19	0.52	3.26	0.0712
rs10100472	0.43	0.47	3.25	0.0713
rs4876665	0.43	0.47	3.25	0.0715
rs17811450	0.25	0.71	3.18	0.0745
rs13439805	0.48	0.61	3.11	0.078
rs4876666	0.44	0.48	3.09	0.0789
rs1105199	0.44	0.54	3.06	0.0802
rs10808484	0.14	0.58	2.82	0.0933
rs10808485	0.31	0.67	2.72	0.099
rs6995719	0.37	0.49	2.7	0.1
rs11779352	0.37	0.47	2.6	0.107
rs7814084	0.31	0.61	2.58	0.108
rs4876669	0.39	0.9	2.55	0.11
rs6469650	0.48	0.86	2.55	0.11
rs4532623	0.31	0.62	2.39	0.123
rs1867841	0.31	0.65	2.35	0.126
rs1436767	0.31	0.73	2.34	0.126
rs4449824	0.31	0.7	2.34	0.127
rs2121339	0.31	0.59	2.29	0.13
rs6990665	0.31	0.71	2.29	0.13
rs6992589	0.31	0.64	2.28	0.131
rs4565487	0.2	0.97	2.27	0.132
rs7828774	0.31	0.61	2.21	0.137
rs13266314	0.31	0.78	2.21	0.138
rs10505284	0.31	0.72	2.18	0.14
rs13268448	0.31	0.76	2.17	0.141
rs7823870	0.31	0.63	2.16	0.141
rs11781754	0.31	0.71	2.15	0.142
rs4372028	0.31	0.75	2.15	0.143
rs7843792	0.31	0.73	2.14	0.143
rs4876675	0.31	0.7	2.14	0.143
rs12546186	0.31	0.73	2.13	0.145
rs4876363	0.26	0.4	2.09	0.148
rs4876671	0.31	0.66	2.09	0.149
rs17664079	0.31	0.69	2.08	0.149
rs4876683	0.41	0.06	1.99	0.159
rs4876677	0.36	0.86	1.98	0.159
rs10094824	0.26	0.29	1.98	0.16
rs4304349	0.36	0.96	1.95	0.163
rs4129066	0.36	0.98	1.93	0.164
rs12547108	0.36	0.91	1.9	0.168
rs13264928	0.36	1	1.89	0.17
rs4344109	0.36	0.95	1.83	0.176
rs10955785	0.27	0.31	1.82	0.178
rs10156225	0.36	0.96	1.79	0.181
rs4876678	0.36	0.86	1.78	0.183
rs6995838	0.36	0.79	1.75	0.186
rs12547061	0.38	0.5	1.74	0.187
rs13260809	0.36	0.78	1.74	0.187
rs10808483	0.36	0.85	1.71	0.191
rs17663673	0.31	0.94	1.66	0.197
rs11775890	0.36	0.9	1.65	0.199
rs12547079	0.36	0.82	1.64	0.201
rs6469653	0.39	0.5	1.49	0.222
rs4876364	0.27	0.73	1.4	0.236
rs4406425	0.37	0.45	1.4	0.236
rs10105966	0.39	0.61	1.36	0.243
rs7821132	0.09	0.79	1.02	0.313
rs17664152	0.09	0.7	0.83	0.364
rs10110893	0.5	0.62	0.58	0.446
rs7003608	0.12	0.3	0.47	0.492
rs10095889	0.22	0.83	0.44	0.506
rs6469660	0.22	0.76	0.42	0.515
rs11987235	0.21	0.86	0.42	0.517
rs12675074	0.22	0.76	0.41	0.52
rs4464999	0.22	0.99	0.4	0.529
rs17743495	0.12	0.61	0.39	0.532
rs12675093	0.22	0.77	0.38	0.538
rs4876679	0.22	0.78	0.37	0.544
rs4876680	0.22	0.78	0.34	0.56
rs10283129	0.22	0.74	0.32	0.572
rs2118107	0.29	0.06	0.32	0.573
rs2511654	0.29	0.06	0.29	0.593
rs12677487	0.11	0.65	0.24	0.623
rs2511651	0.17	0.25	0.23	0.635
rs2511649	0.29	0.08	0.22	0.637
rs2437843	0.17	0.24	0.21	0.649
rs10464860	0.11	0.66	0.2	0.653
rs4472547	0.11	0.43	0.2	0.657
rs10105610	0.11	0.62	0.19	0.661
rs17805619	0.11	0.66	0.19	0.663
rs10112604	0.11	0.64	0.19	0.666
rs3133285	0.17	0.28	0.18	0.672
rs12675038	0.11	0.64	0.18	0.674
rs4623456	0.11	0.53	0.17	0.684
rs2511653	0.17	0.26	0.16	0.69
rs2437845	0.17	0.29	0.15	0.702
rs11994283	0.12	0.83	0.14	0.714
rs6469651	0.37	0.73	0.08	0.784
rs11987719	0.12	0.8	0.05	0.82
rs2317215	0.19	0.29	0.04	0.841
rs1529944	0.12	0.78	0.04	0.849
rs7003645	0.12	0.77	0.03	0.862
rs4876664	0.19	0.24	0.03	0.869
rs1436764	0.37	0.74	0.02	0.882
rs12548586	0.05	0.99	0.02	0.888
rs1317643	0.19	0.2	0.02	0.896
rs6982244	0.2	0.71	0.02	0.898
rs12542981	0.19	0.21	0.01	0.912
rs2437840	0.19	0.31	0.01	0.916
rs13268070	0.19	0.24	0.01	0.928
rs6995666	0.19	0.34	0.01	0.937
rs1106331	0.19	0.21	0	0.95
rs13265561	0.47	0.19	0	0.96
rs13249356	0.19	0.27	0	0.974
rs6990788	0	1	0	1
Results of HapMap SNPs IMPUTED by MACH 1.0
SNP	Position (bp)	c2	Pallele
rs2033691	117654010	1.43	0.232
rs12540979	117665607	7.12	0.008
rs12679048	117666133	0.175	0.676
rs12675468	117672666	0.233	0.629
rs6996143	117676816	1.363	0.243
rs7844527	117685986	0.336	0.562
rs7814028	117686112	0.265	0.607
rs12677572	117688317	0.265	0.607
rs2437841	117689293	1.31	0.252
rs2511652	117690345	1.218	0.27
rs2450113	117690394	1.373	0.241
rs1529943	117693664	0.058	0.81
rs17743323	117699976	2.972	0.085
rs17805446	117700660	2.972	0.085
rs1074584	117704758	4.621	0.032
rs10955784	117707563	1.873	0.171
rs2015069	117708713	3.788	0.052
rs11987050	117710120	0.171	0.679
rs12542425	117711526	1.771	0.183
rs9650068	117712954	4.095	0.043
rs17743419	117713326	0.149	0.7
rs4610785	117716214	0.176	0.675
rs6469656	117716969	0.294	0.588
rs6988452	117717900	0.203	0.652
rs12056869	117718137	0.176	0.675
rs4422805	117720480	0.294	0.588
rs4335152	117720552	0.262	0.609
rs4335153	117720629	0.262	0.609
rs4645587	117720941	0.262	0.609
rs7830860	117721355	0.232	0.63
rs1436766	117721779	0.232	0.63
rs16888613	117725922	13.54	0
rs1347626	117725962	0.232	0.63
rs2278491	117726052	0.075	0.785
rs1529945	117729293	0.262	0.609
rs13262725	117730747	0.262	0.609
rs10096134	117733179	0.262	0.609
rs7820778	117735644	0.262	0.609
rs4602925	117739983	13.54	0
rs10505281	117745594	0.003	0.954
rs7843852	117745687	0.232	0.63
rs10505282	117745740	0.232	0.63
rs6980504	117749450	0.177	0.674
rs16888632	117749545	0.24	0.624
rs7833306	117750143	0.24	0.624
rs7833054	117750212	0.177	0.674
rs10505283	117750756	0.24	0.624
rs1317271	117751849	0.177	0.674
rs4601347	117756399	0.177	0.674
rs7836549	117766755	0.177	0.674
rs17805852	117767102	1.793	0.181
rs2366	117769059	0.286	0.593
rs12541592	117775050	0.286	0.593
rs12541272	117778756	0.286	0.593
rs4876672	117781215	0.05	0.823
rs10093551	117782002	0.295	0.587
rs7837313	117784325	2.651	0.104
rs10112279	117786144	0.329	0.566
rs7822206	117788157	3.465	0.063
rs7846316	117791736	1.489	0.222
rs4278180	117795862	0.329	0.566
rs10505286	117796985	0.329	0.566
rs10505287	117797031	0.329	0.566
rs16888689	117800724	12.8	0
rs4129064	117804847	0.329	0.566
rs10086419	117813952	0.329	0.566
rs7013617	117815412	0.329	0.566
rs4629900	117836802	0.295	0.587
rs12548564	117850934	0.286	0.593
rs3088140	117855784	0.295	0.587
rs12547063	117855797	0.286	0.593
rs979867	117860683	11.79	0.001
rs7837208	117867053	11.32	0.001
rs13258529	117867170	0.127	0.722
rs7014156	117868558	3.308	0.069
rs7014359	117868768	11.32	0.001
rs1319421	117869329	0.119	0.73
rs17811708	117869446	1.076	0.3
rs7001938	117871514	1.005	0.316
rs13279543	117878286	0.047	0.828
rs12674923	117879773	0.061	0.805
rs764938	117882407	0.452	0.501
rs10112161	117883902	0.022	0.881
rs17664177	117888406	4.59	0.032
rs16888859	117889542	4.595	0.032
rs6981584	117892251	4.715	0.03
rs6981928	117892436	4.715	0.03
rs6991815	117894249	7.363	0.007
rs10102760	117900838	1.707	0.191
rs12543541	117901635	1.77	0.183
rs10103936	117902429	3.522	0.061
rs10109496	117907804	1.77	0.183
rs17811822	117908014	2.384	0.123
rs7006899	117909665	1.641	0.2
rs7824282	117910212	3.522	0.061
rs10081574	117910403	3.522	0.061
rs10108200	117910955	3.522	0.061
rs10955793	117911236	3.185	0.074
rs11993769	117912394	3.185	0.074
rs7824943	117912646	1.467	0.226
rs10111415	117913160	1.972	0.16
rs16888862	117913629	3.072	0.08
rs10087822	117914772	1.972	0.16
rs11993111	117915463	1.033	0.309
rs7814852	117917586	1.033	0.309
rs6989717	117927087	2.662	0.103
rs1348799	117929438	1.356	0.244
rs10098598	117929956	0.002	0.963
rs2289938	117930697	5.587	0.018
rs1050838	117933398	5.625	0.018
rs16888927	117938641	1.358	0.244
rs3816342	117939556	3.773	0.052
